# Supplementary material for: A 20-Year Longitudinal Study of Plasma Chitotriosidase Activity in Treated Gaucher Disease Type 1 and 3 Patients—A Qualitative and Quantitative Approach
Source: Biomolecules. 2023 Feb 24;13(3):436. doi: 10.3390/biom13030436 (PMC10046580; doi:10.3390/biom13030436)
Supplement: Supplementary file 1 [file biomolecules-13-00436-s001.zip]

Archive with 1 entries (1 files):
- biomolecules-2167954-supplementary.pdf
